# Supplementary material for: Structural and Dynamic Determinants of Molecular Recognition in Bile Acid-Binding Proteins
Source: Int J Mol Sci. 2022 Jan 3;23(1):505. doi: 10.3390/ijms23010505 (PMC8745080; doi:10.3390/ijms23010505)
Supplement: Supplementary file 1 [file ijms-23-00505-s001.zip]

Archive with 1 entries (1 files):
- ijms-1511050-supplementary.pdf
